# Supplementary material for: NGF-TrkA signaling dictates neural ingrowth and aberrant osteochondral differentiation after soft tissue trauma
Source: Nat Commun. 2021 Aug 16;12:4939. doi: 10.1038/s41467-021-25143-z (PMC8368242; doi:10.1038/s41467-021-25143-z)
Supplement: Supplementary file 4 — Source Data [file 41467_2021_25143_MOESM4_ESM.xlsx]

## Sheet: Figure 1
Figure 1l	Quantification of TUBB3+ nerve density within the injury site over the timecourse of HO formation
	Uninjured	1 week	3 weeks	9 weeks
	727.482	3076.39	2771.22	8197.9
	520.117	2406.55	2922.07	15777
	529.322	1022.06	3969.95	3146.21
	241.975	1096.38	6004.3	4507.58
	218.181	699.041	9203.91	3794.26
Figure 1o	Quantification of CGRP+ nerve density
	Uninjured	9 weeks
	484.258	3265.98
	305.928	1372.15
	397.679	1634.53
	429.585	3422.16
	259.813	2856.97
Figure 1r	Quantification of TH+ nerve density
	Uninjured	9 weeks
	488.958	2040.97
	283.673	939.356
	204.417	2304.34
	169.271	3093.8
	194.451	636.214

## Sheet: Figure 2
Figure 2i	TUBB3+ nerve density at the HO site, among sham or neurectomy groups
	Uninjured	1 week Sham	1 week Neurectomy	3 weeks Sham	3 weeks Neurectomy	9 weeks sham	9 weeks Neurectomy
	774.866	2740.86	703.593	3607.45	936.12	7897.18	1144.23
	630.437	2736.07	772.077	3938.83	436.64	11233.7	2604.99
	631.951	1290.22	694.11	4992.46	1158.58	3570.21	1821.07
	159.344	1382.21	2623.11	7739.13	1375.26	3686.09	619.829
	250.296	877.528	1329.01	9375.93	665.363	4648.86	267.845
Figure 2l	Quantification of CGRP+ nerve density among sham or neurectomy groups
	Uninjured	9 weeks Sham	9 weeks Neurectomy
	484.258	2686.02	1506.61
	305.928	1685.15	954.356
	397.679	2169.81	550.493
	429.585	4183.24	1239.78
	259.813	3083.69	461.721
Figure 2o	Quantification of TH+ nerve density among sham or neurectomy groups
	Uninjured	9 weeks Sham	9 weeks Neurectomy
	488.958	1931.17	961.183
	283.673	763.163	461.809
	204.417	2767.22	607.587
	169.271	2970.99	467.893
	194.451	766.564	417.062
Figure 2v	Quantification of cartilaginous area within the HO site, among sham or neurectomy groups
	3 weeks Sham	3 weeks Neurectomy	9 weeks Sham	9 weeks Neurectomy
	0.396585	0.214733	0.019372	0.2163
	0.156373	0.004011	0.010563	0.01649
	0.2399	0.0046458	0.00984	0.07713
	0.09702	0.000861	0.008019	0.07716
	0.5679	0.0533	0.1039	0.6013
	0.7353	0.412	0.167	0.0283
	0.5667	0.1308
Figure 2y	MicroCT quantification of heterotopic Bone Volume (BV), 9 wks post-injury
	Sham	Neurectomy
	1.6021	0.0514
	1.0674	0.1131
	0.4862	0.0882
	0.8682	0
	0.4526	0.0126
	0.4689	0
	0.0534	0
	1.1113	0
	1.3288	0
	0.7573	0.0255
	0.5949	0.0556
Figure 2ab	Histomorphometric quantification of Bone Area (B.Ar) within the HO site
	9 weeks Sham	9 weeks Neurectomy
	0.1876	0.01023
	0.01315	0.00338
	0.0837	0.00079
	0.1331	0.000233
	0.1229	0.00549

## Sheet: Figure 5
Figure 5g	Quantification of TUBB3+ nerve density among Ad-GFP or Ad-Cre injected Ngf fl/fl HO sites, at 9 wks post-injury in relation to uninjured control
	Uninjured	Ad-GFP	Ad-Cre
	341.033	6869.97	538.518
	307.967	3348.47	930.38
	309.289	3155.59	399.172
	867.769	3848.39	603.657
	1213.03	8837.1	734.269
Figure 5j	Quantification of CGRP+ nerve density
	Ad-GFP	Ad-Cre
	2909.38	462.868
	2062.22	984.096
	3427.83	712.794
	3109.74	903.139
	3877.27	1120.99
Figure 5m	Quantification of TH+ nerve density
	Ad-GFP	Ad-Cre
	2183.25	555.564
	3131.31	805.258
	2292.58	555.807
	3661.83	421.623
	3025.72	61.2167
Figure 5p	MicroCT quantification of heterotopic Bone Volume (BV), 9 wks post-injury
	Ad-GFP	Ad-Cre
	0.668	0.243
	0.72	0.624
	0.931	0.391
	1.741	0.772
	1.07	0.191
	1.17	0.287
Figure 5s	Histomorphometric quantification of Bone Area (B.Ar) within the HO site
	Ad-GFP	Ad-Cre
	0.3176	0.09023
	0.21315	0.18511
	0.2637	0.17212
	0.2431	0.000233
	0.1629	0.0249

## Sheet: Figure 6
Figure 6h	Quantification of TUBB3+ nerve density among HO sites of TrkAWT or TrkAF592A animals, at 3 and 9 wks post-injury in comparison to uninjured control (uninjured contralateral limb denoted as 0 week)
	Uninjured WT	Uninjured F592A	3 weeks WT	3weeks F592A	9 weeks WT	9 weeks F592A
	654.735	159	4876.96	545.075	5984.62	350.76
	1038.35	142.336	2584.45	210.106	1781.86	502.421
	1159.93	38.8648	3459.94	957.434	3869.03	401.458
	393.975	64.1786	9451.9	1754.58	3066.18	1303.37
	384.17	304.611	1494.7	526.776	3156.47	422.224
Figure 6m	Quantification of Cartilaginous Area within the HO site among TrkAWT or TrkAF592A animals
	3 weeks WT	3weeks F592A		9 weeks WT	9 weeks F592A
	0.07691	0.05873		0.00299	0.0281
	0.08012	0		0.0352	0.0406
	0.0524	0		0.0034	0.071
	0.07691	0.0524		0.0141	0.08012
	0.2381	0.0353		0.0121	0.07441
Figure 6p	MicroCT quantification of Bone Volume (BV) among TrkAWT or TrkAF592A animals, 9 wks post-injury
	TrkAWT	TrkAF592A
	1.327	0.3043
	0.9093	0.5055
	2.1352	0.7873
	1.4715	0.9849
	1.2308	0.2526
	1.7063
	1.696
	0.8394
	1.2859
	2.1153
	1.3529
	0.7473
	1.4361
Figure 6s	Histomorphometric quantification of Bone Area (B.Ar) within the HO site among TrkAWT or TrkAF592A animals, 9 wks post-injury
	TrkAWT	TrkAF592A
	0.1776	0.15023
	0.09515	0.12338
	0.1337	0.09079
	0.1531	0.000233
	0.2229	0.0009
		0.05814

## Sheet: Figure 7
Figure 7f	Quantification of TUBB3+ nerve density among HO sites of vehicle control-treated or AR786-treated animals, 3 wks post-injury in comparison to uninjured tendon
	Uninjured Control	Uninjured TrkA Inhibitor	3 weeks BT Control	3 weeks BT TrkA Inhibitor
	492.678	76.8143	5385.26	327.334
	726.812	76.2211	2141.64	196.693
	555.891	159.654	4458.85	739.441
	823.555	55.8666	1841.49	645.139
	641.817	102.343	2450.99	405.5
Figure 7i	Quantification of Cartilaginous Area within the HO site among vehicle control-treated or AR786-treated animals at 3 wks post-injury
	3 weeks BT Control	3 weeks BT TrkA Inhibitor
	0.422	0.0684
	0.2609	0.333
	0.3806	0.0327
	0.25565	4e-05
	0.31695	0.0039
		9e-05

## Sheet: Figure 8
Figure 8f	Proliferative index among fibrocartilage like cells within sham or neurectomy conditions
		Day	G1	S	G2M	proliferation
	BT1	0	84.261	5.37428	10.3647	15.739
		1	97.3451	1.76991	0.884956	2.65487
		7	100	0	0	0
	BT2	0	80.9524	7.93651	11.1111	19.0476
		1	95.3757	4.04624	0.578035	4.62428
		7	90	10	0	10
	BT3	0	71.7532	6.81818	21.4286	28.2467
		1	95.4198	4.58015	0	4.58015
		7	90	10	0	10
	BT_N1	0	76.25	8.75	15	23.75
		1	95.4887	3.7594	0.75188	4.51128
		7	98	2	0	2
	BT_N2	0	73.0684	11.0375	15.894	26.9316
		1	94.1463	5.85366	0	5.85366
		7	97.1429	0	2.85714	2.85714
	BT_N3	0	87.9464	6.25	5.80357	12.0536
		1	95.941	3.32103	0.738007	4.05904
		7	97.7011	2.29885	0	2.29885

## Sheet: Suppl.Fig.S1
Supplementary Figure S1a	Validation of hypoalgesia with surgical denervation
	Baseline Sham	Baseline Neurectomy	1 week Sham	1 week Neurectomy
	4.61	4.1	3.55	4.02
	3.91	3.7	2.69	3.04
	3.65	3.86	2.5	3.49
	4.43	4.24	3.47	3.99
	4.3	4	2.78	3.64
	3.26	3.76		4.04
Supplementary Figure S1b	Validation of hypoalgesia with TrkA inhibition
	Baseline TrkAWT	Baseline TrkAF592A	1 week TrkAWT	1 week TrkAF592A
	4.67	4.26253	3.54	4.42322
	3.9	4.19775	2.61	4.39322
	3.67	4.42322	2.45	4.40892
	4.54	4.41405	3.36	4.61
	4.38	4.61	2.7	4.24333
	3.38	3.97145

## Sheet: Suppl.Fig.S2
Supplementary Figure S2a	Distance travelled after HO induction with or without sciatic neurectomy
	3 days Sham	3 days Neurectomy	7 days Sham	7 days Neurectomy
	7.238	19.549	13.652	46.127
	11.165	25.002	22.121	39.871
	17.509	33.062	33.12	37.241
	30.918	19.911	13.173	33.001
	24.343	28.41	21.562	21.896
Supplementary Figure S2b	Average speed after HO induction with or without sciatic neurectomy
	3 days Sham	3 days Neurectomy	7 days Sham	7 days Neurectomy
	0.012	0.033	0.023	0.065
	0.019	0.042	0.036	0.055
	0.029	0.055	0.024	0.064
	0.052	0.033	0.054	0.078
	0.041	0.047	0.038	0.037
Supplementary Figure S2c	Total time in motion after HO induction with or without sciatic neurectomy
	3 days Sham	3 days Neurectomy	7 days Sham	7 days Neurectomy
	181.2	458.2	333.6	495.1
	278.8	465.8	413.5	481.1
	308.8	474.9	347.9	546.2
	444.8	339.9	432.7	556.5
	377.6	449.4	426.6	464.9
Supplementary Figure S2d	Total time stationary after HO induction with or without sciatic neurectomy
	3 days Sham	3 days Neurectomy	7 days Sham	7 days Neurectomy
	418.8	141.8	251.4	104.9
	321.2	134.2	196.5	123.9
	291.2	125.1	262.1	78.8
	155.2	260.1	167.3	59.5
	222.4	150.6	183.4	125.1
Supplementary Figure S2e	Mobile episodes after HO induction with or without sciatic neurectomy
	3 days Sham	3 days Neurectomy	7 days Sham	7 days Neurectomy
	96	68	105	61
	103	67	87	69
	96	61	110	40
	56	86	66	38
	90	63	89	68
Supplementary Figure S2f	Immobile episodes after HO induction with or without sciatic neurectomy
	3 days Sham	3 days Neurectomy	7 days Sham	7 days Neurectomy
	95	67	105	60
	103	66	86	68
	96	60	111	39
	55	87	65	38
	89	62	90	67
Supplementary Figure S2g	Maximum speed after HO induction with or without sciatic neurectomy
	3 days Sham	3 days Neurectomy	7 days Sham	7 days Neurectomy
	0.258	0.242	0.249	0.425
	0.271	0.331	0.324	0.43
	0.303	0.349	0.315	0.382
	0.302	0.324	0.36	0.415
	0.381	0.322	0.318	0.317
Supplementary Figure S2h	Bodily rotation after HO induction with or without sciatic neurectomy
	3 days Sham	3 days Neurectomy	7 days Sham	7 days Neurectomy
	10	16	13	34
	9	26	14	29
	13	28	22	33
	25	19	27	46
	22	26	27	26
Supplementary Figure S2i	Clockwise rotation after HO induction with or without sciatic neurectomy
	3 days Sham	3 days Neurectomy	7 days Sham	7 days Neurectomy
	3	6	4	12
	2	13	6	19
	5	13	7	20
	12	7	16	30
	7	5	17	11
Supplementary Figure S2j	Anti-clockwise rotation after HO induction with or without sciatic neurectomy
	3 days Sham	3 days Neurectomy	7 days Sham	7 days Neurectomy
	7	10	10	21
	7	13	9	9
	8	15	16	12
	13	12	12	15
	15	21	11	14
Supplementary Figure S2k	Path efficiency after HO induction with or without sciatic neurectomy
	3 days Sham	3 days Neurectomy	7 days Sham	7 days Neurectomy
	0.048	0.024	0.002	0.007
	0.005	0.007	0.021	0.014
	0.017	0.005	0.006	0.011
	0.012	0.022	0.006	0.009
	0.011	0.011	0.002	0.009
Supplementary Figure S2l	Latency to start of first mobile episode after HO induction with or without sciatic neurectomy
	3 days Sham	3 days Neurectomy	7 days Sham	7 days Neurectomy
	0	0	1.6	0
	0	0	0	0
	0	0	1.5	0
	0	1.5	0	0
	0	0	2.3	0
Supplementary Figure S2m	Latency to start of first immobile episode after HO induction with or without sciatic neurectomy
	3 days Sham	3 days Neurectomy	7 days Sham	7 days Neurectomy
	5.3	3.2	0	33.7
	1.9	15	8.6	1
	5.2	5.3	0	15.7
	3.4	0	13.6	4.3
	4.2	4.3	0	13.8

## Sheet: Suppl.Fig.S5
Supplementary Figure S5e	Quantification of NGF from Western Blot analysis
	Day 00	Day 03	Day 07
	0.0281959	0.0694142	0.0450571
	0.0235002	0.0722684	0.111645
	0.0237187	0.0352359	0.114002
Supplementary Figure S5f	Quantification of proNGF from Western Blot analysis
	Day 00	Day 03	Day 07
	0.328238	0.450139	0.578598
	0.409855	0.70207	0.665697
	0.41069	0.584352	0.536609
Supplementary Figure S5g	Quantification of proNGF from ELISA analysis
	Day 00	Day 03	Day 07
	667.667	1534.33	1080.17
	317.667	1651.83	946.833
	657.667	1261.83	1417.67

## Sheet: Suppl.Fig.S6
Supplementary Figure S6c	Quantification of pTrkA within the ipsilateral DRG following HO-inducing injury
	Uninjured	Injured
	1.22348	10.5864
	1.69383	7.09161
	0.419386	7.60793
	0.663302	8.79132

[truncated: 4 more sheets: Suppl.Fig.S8, Suppl.Fig.S9, Suppl.Fig.S10, Suppl.Fig.S14]
